# Supplementary material for: Inhibition of hepatic natural killer cell function via the TIGIT receptor in schistosomiasis-induced liver fibrosis
Source: PLoS Pathog. 2023 Mar 17;19(3):e1011242. doi: 10.1371/journal.ppat.1011242 (PMC10022799; doi:10.1371/journal.ppat.1011242)
Supplement: S1 Data — (XLS) [file ppat.1011242.s001.xls]

## Sheet: Figure 1A
Compare Group	Up	Down	Total
week0-vs-week2	1844	2249	4093
week0-vs-week4	1404	3218	4622
week0-vs-week6	2569	2091	4660
week0-vs-week8	1969	5716	7685
week2-vs-week4	2464	3207	5671
week2-vs-week6	3438	2157	5595
week2-vs-week8	2168	5520	7688
week4-vs-week6	2541	887	3428
week4-vs-week8	2910	5608	8518
week6-vs-week8	2075	6448	8523

## Sheet: Figure 1B
比较组	基因数量
week0∩week2∩week4∩week8∩week6	12852
week0∩week2∩week4∩week8	227
week0∩week2∩week4∩week6	560
week0∩week2∩week8∩week6	155
week0∩week4∩week8∩week6	338
week2∩week4∩week8∩week6	113
week0∩week2∩week4	90
week0∩week2∩week8	72
week0∩week2∩week6	66
week0∩week4∩week8	90
week0∩week4∩week6	382
week0∩week8∩week6	65
week2∩week4∩week8	43
week2∩week4∩week6	157
week2∩week8∩week6	36
week4∩week8∩week6	200
week0∩week2	60
week0∩week4	195
week0∩week8	72
week0∩week6	118
week2∩week4	95
week2∩week8	30
week2∩week6	69
week4∩week8	87
week4∩week6	777
week8∩week6	85
week0	204
week2	151
week4	925
week8	141
week6	582

## Sheet: Figure 1C
比较组	基因数量
week4-vs-week8∩week4-vs-week6∩week6-vs-week8	1344
week4-vs-week8∩week4-vs-week6	1008
week4-vs-week8∩week6-vs-week8	5204
week4-vs-week6∩week6-vs-week8	901
week4-vs-week8	962
week4-vs-week6	175
week6-vs-week8	1074

## Sheet: Figure 1H
Gene ID	week0_1 FPKM	week0_2 FPKM	week2_1 FPKM	week2_2 FPKM	week4_1 FPKM	week4_2 FPKM	week4_3 FPKM	week6_1 FPKM	week6_2 FPKM	week8_1 FPKM	week8_2 FPKM
12515（CD69）	104.21	100.54	144.11	46.1	69.7	69.75	58.37	76.15	59.27	9.59	36.42
14131(CD16)	76.89	82.5	171.84	65.72	76.08	88.41	75.39	172.27	86.91	494.13	409.47
16634(Klra3)	336.8	288.17	546.01	261.86	498.71	462.74	356.51	347.69	152.61	4.49	28.48
16635(Klra4)	19.51	12.16	31.74	14.23	35.11	35.27	31.65	34.97	10.74	0.82	0.58
16642(Klrc2)	23.27	20.88	29.93	20.73	25.38	28.63	25.78	22.86	15.65	0.71	3.02
17086(Nkp46)	1759.59	1632.18	2017.92	1250.92	2659.83	2666.59	2398.44	1886.67	1404.65	24.62	168.9
18106(CD244a)	191.21	176.13	197.1	126.07	183.42	276.88	266.96	183.45	114.92	20.39	15.48
225825(CD226)	98	103.68	82.64	42.48	68.18	98.13	82.86	49.26	47.58	2.89	4.92
27007(Klrk1)	454.65	454.67	652.42	285.29	607.83	608.1	510.11	485.63	254.94	6.61	47

## Sheet: Figure 1I
Gene ID	week0_1 FPKM	week0_2 FPKM	week2_1 FPKM	week2_2 FPKM	week4_1 FPKM	week4_2 FPKM	week4_3 FPKM	week6_1 FPKM	week6_2 FPKM	week8_1 FPKM	week8_2 FPKM
100043314(Tigit)	24.8	21.27	58.48	21.29	130.89	184.17	279.34	216.09	195.21	6.04	37.5
12477(CTLA4)	2.29	0.62	9.17	0	0.5	0.71	0.12	1.65	1.22	0.09	0.07
16633(Klra2)	0.98	0.98	0.92	0.06	0	0	0.29	2.19	0.34	11.06	4.76
16641(Klrc1)	630.06	553.22	669.03	558.52	602.47	652.79	595.97	512.25	379.93	20.79	74.75
16643(Klrd1)	434.47	403.1	562.88	295.93	519.7	475.41	402.1	503	243.28	8.74	42.86
16768(Lag3)	3.51	4.1	0.8	0.23	5.24	7.8	14.53	3.84	29.34	0.04	4.78
171285(Tim3)	3.27	5.35	0.9	0	0.93	1.29	2.64	1.57	0.94	0.25	0.49
18566(PD-1)	3.03	4.94	0.62	0	0	2.87	2.17	1.93	2.47	0	1.58
217303(CD300a)	7.36	9.62	17.06	1.89	3.51	1.25	1.88	9.09	6.57	14.47	29.94
22035(Trail)	14.45	13	5	5.28	1.84	5.07	5.41	3.34	5.94	0.61	1.53
23959(CD73)	3.16	4.3	4.06	6.32	1.26	1.39	2.17	2	2.75	1.62	1.15
60533(PD-L1)	6	8.09	7.8	0.08	4.58	7.39	6.88	8.66	9.57	0.49	2.2

## Sheet: Figure 1J
Gene ID	week0_1 FPKM	week0_2 FPKM	week2_1 FPKM	week2_2 FPKM	week4_1 FPKM	week4_2 FPKM	week4_3 FPKM	week6_1 FPKM	week6_2 FPKM	week8_1 FPKM	week8_2 FPKM
12367(Caspases3)	20.5	18.43	22.72	19.3	27.1	27.29	28.52	29.65	30.01	9.54	25.14
12370(Caspases8)	77.84	76.68	121.89	49.18	111.43	98.96	104.69	99.95	80.63	31.08	28.62
12981(GM-CSF)	6.55	7.68	0.15	0.07	9.63	12.81	10.73	5.86	5.5	0.38	0
14103(FASL)	244.89	212	368.62	241.38	377.59	302.3	325.02	353.41	173.79	5.95	25.22
14938(Gzma)	7924.53	7321.09	13213.4	11390.2	30561.8	25809	24427	17982.2	11492.4	266.46	1246.76
14939(Gzmb)	366.75	363.6	355.37	393.78	833.1	964.52	1005.29	604.91	467.99	17.83	55.43
15978(IFN-γ)	59.48	74.61	55.07	23.21	85.82	124.45	98.8	122.59	99.52	0.56	6.34
16153(IL-10)	0	0.52	0.61	0	7.96	5.07	5.65	2.3	3.29	0.16	0
16159(IL-12a)	1.92	4.39	15.63	0	1.23	0.19	0.81	10.49	2.76	4.79	9.16
16163(IL-13)	0	0.04	0	0	0	0.04	0.04	0	0.04	0	0
16193(IL-6)	0.13	0.51	0.84	2.82	0.19	0.16	0	0.51	0.53	0.94	0.24
16783(CD107a)	36.2	40.96	88.08	126	44.16	37.81	35.88	57.54	74.39	48.15	101.5
18646( Prf1)	246.37	295.65	463.29	229.28	700.84	696.05	786.58	488.09	664.27	1.07	35.13
21926(TNF)	9.69	11.03	9.26	0.93	4.63	4.37	8.64	7.74	9.36	5.88	23.99
22035(Trail)	14.45	13	5	5.28	1.84	5.07	5.41	3.34	5.94	0.61	1.53
50929(IL-22)	0.09	0.55	0	0	0	0	0	0.33	0	0	0

## Sheet: Figure 2A
Gene ID	week0 FPKM	week2 FPKM	week4 FPKM	week6 FPKM	week8 FPKM
100043314(Tigit)	23.035	39.885	198.133	205.65	21.77

## Sheet: Figure 2B
uninfected	2 weeks	4 weeks	6 weeks	8 weeks
1.05231	1.36887	1.38171	1.61086	0.212963
0.946617	1.38031	1.61985	2.1165	0.468841
1.00388	1.18566	1.46338	1.93263	0.417694

## Sheet: Figure 2C
uninfected	2 weeks	4 weeks	6 weeks	8 weeks
8.49	6.71	23	33.8	22.6
7.13	6.56	22.8	30.2	20.1
8.13	7.05	20.2	29	22.3
		23.2	28.1	23.6
		23.2	26.1	22.9
				22.7

## Sheet: Figure 3B
	Tigit-/- NK细胞组				WT NK细胞组				对照组
24h	15.55	15.7	15.4		10.3	11.8	11.9		6.08	8.25	7.38
48h	70.9	65.2	66.4		14.2	14.7	15.2	16	8.52	8.61	9.72

[truncated: 11 more sheets: Figure 4C, Figure 4D, Figure 4E, Figure 4F, Figure 4G, Figure 5B, Figure 5C, Figure 5D, Figure 6A, Figure 6C, Figure 6F]
